# Supplementary material for: Follow-up of health-related physical fitness elements in mild intellectual disability for three years: a sex comparison
Source: PeerJ. 2026 Mar 4;14:e20919. doi: 10.7717/peerj.20919 (PMC12967071; doi:10.7717/peerj.20919)
Supplement: Supplemental Information 1 [file peerj-14-20919-s001.xlsx]

## Sheet: Sayfa1
gender	age	weight1	weight2	weight3	height1	height2	height3	BMI1	BMI2	BMI3	skinfold1	skinfold2	skinfold3	flexibility1	flexibility2	flexibility3	trunk1	trunk2	trunk3	pacer1	pacer2	pacer3
Female=1	10	32.5	34.5	39.1	140	145	148	16.58	16.41	17.85	9.3	12.1	13.4	15	12	9	21	18	17	14	16	20
Female=1	11	30.2	34.1	36.6	138	143	146	15.86	16.68	17.17	9.9	13.5	14.9	12	10	10	21	20	18	14	12	12
Female=1	10	27.6	29	35.2	140	142	150	14.08	14.38	15.64	8.2	9.3	9.6	22	18	24	25	24	22	16	10	14
Female=1	10	31.1	34.4	37.7	141	145	148	15.64	16.36	17.21	7.5	9	11.5	25	27	22	20	18	18	14	14	15
Female=1	10	29.2	31.5	35.7	142	145	148	14.48	14.98	16.3	8.9	10	11.4	25	20	19	32	28	29	12	15	9
Female=1	10	36.1	39.7	39.2	146	151	155	16.94	17.41	16.32	6.8	7.9	6	22	20	20	26	25	25	8	10	12
Female=1	10	32.1	35.4	38.1	145	151	154	15.27	15.53	16.07	15.6	16	18	27	25	26	30	32	28	22	25	23
Female=1	10	37.1	40.5	44.2	143	148	150	18.14	18.49	19.64	16.3	17.2	20.4	25	21	23	28	28	30	14	14	12
Female=1	11	37.3	41.5	45.2	143	147	151	18.24	19.2	19.82	5.5	7	6.2	28	25	24	23	20	22	15	15	13
Female=1	11	40.2	45.3	49.2	148	152	156	18.35	19.61	20.22	7.5	8.9	9.6	24	23	26	25	22	20	16	15	19
Female=1	11	32.3	35.1	38.3	145	150	154	15.36	15.6	16.15	18.1	15.2	17.7	18	17	17	28	25	24	28	30	25
Female=1	11	43.1	48.8	52.9	148	153	158	19.68	20.85	21.19	16.2	13.6	15.6	25	30	29	35	36	32	14	16	20
Female=1	11	37.5	44.2	46.3	145	149	156	17.84	19.91	19.03	21.7	23	24.1	21	23	19	20	16	15	15	18	21
Female=1	11	40.2	45.2	48.7	148	154	157	18.35	19.06	19.76	7.5	8.2	9.6	26	24	25	25	22	20	16	19	25
Female=1	11	36	40.1	45.2	145	150	156	17.12	17.82	18.57	18.1	20.9	22.7	19	17	16	38	35	36	28	30	30
Female=1	11	34.5	38.1	43.9	146	150	154	16.19	16.93	18.51	20.2	22.5	25.6	34	30	29	25	26	22	14	16	20
Female=1	12	37.5	40.9	44.2	148	151	155	17.12	17.94	18.4	15.2	18	17.7	21	21	19	36	36	34	18	15	10
Female=1	11	37.5	41.1	45.5	150	155	158	16.67	17.11	18.23	21.7	23.8	24.1	25	24	22	10	12	15	10	11	14
Female=1	11	35.7	38.3	39.4	146	151	154	16.75	16.8	16.61	22.9	24.2	25.7	26	24	25	30	25	26	22	25	20
Female=1	12	46.5	51.8	53.2	153	158	161	19.86	20.75	20.52	19.4	20.3	24.3	26	21	23	25	22	21	15	19	25
Female=1	12	48.5	52.7	56.1	153	159	165	20.72	20.85	20.61	15.5	15.1	12.3	30	24	22	32	28	26	12	16	18
Female=1	12	41.1	44.2	48.9	150	154	159	18.27	18.64	19.34	12.5	13.9	15.3	20	22	15	28	27	30	15	20	21
Female=1	13	34.4	38.9	41.2	148	152	155	15.7	16.84	17.15	14.9	15.6	17	21	25	20	32	30	29	25	24	26
Female=1	13	54.2	59.2	62.8	152	159	160	23.46	23.42	24.53	22.9	26.1	25.7	28	25	25	22	20	19	18	22	26
Female=1	12	49.7	54.3	58.1	154	160	162	20.96	21.21	22.14	8.9	10.4	15.4	35	31	29	23	21	15	14	16	18
Female=1	12	46.4	48.1	49.3	151	157	161	20.35	19.51	19.02	10.5	7.1	11.4	20	17	17	33	30	32	18	18	22
Female=1	12	45.4	49.1	56.2	153	157	158	19.39	19.92	22.51	14.9	15	17	18	16	15	22	21	24	10	11	14
Female=1	12	37.7	41.2	45.7	147	151	155	17.45	18.07	19.02	8.9	9.8	10.4	15	14	14	23	20	15	22	24	29
Female=1	12	50.1	54.8	56.3	149	155	159	22.57	22.81	22.27	16.4	18	19.8	23	20	18	25	24	22	16	15	20
Female=1	12	49.1	54.2	61.5	151	154	159	21.53	22.85	24.33	8.6	10.5	11.9	18	15	17	25	24	29	14	16	22
Female=1	13	46.5	49.5	50.2	155	156	156	19.35	20.34	20.63	19.4	20.2	24.3	26	25	22	38	38	35	15	19	25
Female=1	13	50.2	54.6	62.5	158	160	161	20.11	21.33	24.11	20.5	22.4	25.7	22	21	24	32	30	25	12	15	18
Female=1	13	34.6	39.2	41.8	139	144	148	17.91	18.9	19.08	17.9	19	22.3	16	20	19	35	38	30	20	18	17
Female=1	13	48.2	54.7	56.3	158	163	165	19.31	20.59	20.68	14.5	15.6	13.1	21	21	19	35	30	25	22	25	28
Female=1	13	55.9	61.5	65.2	155	158	163	23.27	24.64	24.54	17.9	19.1	22.3	23	19	20	27	25	22	8	8	10
Female=1	13	52.1	56.8	59.5	155	156	158	21.69	23.34	23.83	15	18.7	19.1	26	28	26	26	25	23	14	14	12
Female=1	13	50.2	55.1	56.3	158	161	161	20.11	21.26	21.72	26.6	29.2	31.5	25	29	22	32	28	25	12	15	18
Female=1	14	55.9	57.2	60.5	160	162	163	21.84	21.8	22.77	14.4	16.5	16.8	20	15	18	32	28	25	10	12	12
Female=1	13	56.4	60.1	62.2	157	160	160	22.88	23.48	24.3	17.7	19.4	21.7	32	28	27	36	37	32	14	14	15
Female=1	14	55.2	59.3	63.1	162	162	163	21.03	22.6	23.75	11.7	13.1	14.8	25	25	23	36	36	34	19	18	22
Female=1	14	53.9	58.6	65.5	159	160	160	21.32	22.89	25.59	13.7	14.2	15.8	21	19	22	26	28	24	24	25	30
Female=1	14	51.1	57.1	62.6	160	160	162	19.96	22.3	23.85	26.8	29.9	29.2	35	30	33	35	30	32	24	20	18
Female=1	14	54.3	56.6	61.2	167	170	173	19.47	19.58	20.45	23.5	24.5	22.7	20	20	21	22	25	20	19	21	22
Female=1	14	60.2	65.5	73.9	157	159	159	24.42	25.91	29.23	15.9	17.3	19.3	31	30	24	32	31	28	18	22	24
Female=1	14	55.4	59.9	61.8	163	166	166	20.85	21.74	22.43	17.3	18.7	20.4	24	22	19	22	24	27	10	12	16
Female=1	14	55.6	60.2	63.2	165	168	169	20.42	21.33	22.13	22.4	23.5	26.6	22	19	19	30	30	27	10	12	13
Male=2	10	28.2	32.5	37.1	128	131	135	17.21	18.94	20.36	10.5	11.5	14.8	11	10	9	20	19	17	12	13	15
Male=2	10	32.5	34.1	38.2	141	145	152	16.35	16.22	16.53	12.5	13	15.8	25	22	24	30	28	26	24	24	28
Male=2	10	36.5	42.1	45.1	140	146	151	18.62	19.75	19.78	16.8	18.2	18.9	11	10	8	10	8	10	16	16	14
Male=2	10	32.3	35.4	37.5	138	141	144	16.96	17.81	18.08	12	9.5	11.7	22	24	20	25	22	25	16	21	22
Male=2	10	31.9	35.6	39.2	140	144	146	16.28	17.17	18.39	11.5	13.1	14.1	26	25	19	24	20	22	22	25	23
Male=2	10	37.7	42.2	45.2	139	140	144	19.51	21.53	21.8	12.1	10.5	14.7	25	29	30	15	17	14	30	35	32
Male=2	10	32.5	36.9	42.1	138	141	146	17.07	18.56	19.75	16.2	18.9	21.1	20	23	21	34	32	30	22	15	22
Male=2	10	31.4	35.2	40.9	136	140	145	16.98	17.96	19.45	15.5	16.1	17.3	35	30	33	35	32	37	25	30	37
Male=2	10	34.9	36.8	41.5	139	144	145	18.06	17.75	19.74	16	17.5	18.1	30	28	24	30	25	28	15	16	18
Male=2	10	32.1	36.4	39.5	140	145	149	16.38	17.31	17.79	12.2	14.6	16.5	28	25	22	35	33	30	15	18	24
Male=2	10	30.7	33.2	37.8	139	142	147	15.89	16.46	17.49	9.9	12.6	14.8	13	10	10	14	12	11	20	22	26
Male=2	10	32.9	36.8	40.1	141	144	146	16.55	17.75	18.81	16	17.7	18.1	18	16	14	40	35	38	15	16	18
Male=2	10	34.8	39.2	43.1	138	140	145	18.27	20	20.5	11.3	14.1	15.9	15	18	19	35	35	33	20	18	21
Male=2	10	45.9	51.2	53.6	138	141	145	24.1	25.75	25.49	13.8	15.5	16.7	23	22	19	30	25	22	20	15	18
Male=2	11	38.5	41.1	48.2	137	145	146	20.51	19.55	22.61	18.9	21.2	21.6	25	22	21	28	26	25	18	10	9
Male=2	11	40.5	43.2	49.5	143	149	154	19.81	19.46	20.87	17.7	19.1	21.7	22	22	20	32	30	26	14	14	15
Male=2	11	38.3	42.5	47.9	144	148	152	18.47	19.4	20.73	16	14.5	16.5	19	20	23	25	27	24	12	14	14
Male=2	11	39.8	44.5	49.2	145	150	153	18.93	19.78	21.02	15.5	15.7	16.8	28	24	25	33	30	28	18	15	16
Male=2	11	35.1	40.6	46.3	144	149	150	16.93	18.29	20.58	23	24.5	27.9	32	30	25	32	29	25	10	12	15
Male=2	11	30.1	32.2	36.4	140	148	150	15.36	14.7	16.18	19	18.8	17.7	25	25	23	38	35	34	15	17	25
Male=2	11	32.3	35.4	41.2	142	150	153	16.02	15.73	17.6	9.5	10.2	12.7	9	9	7	11	10	8	10	12	15
Male=2	11	36.2	39.2	45.9	145	151	156	17.22	17.19	18.86	19	16.1	20.5	20	18	14	28	27	22	32	35	28
Male=2	11	34.1	36.8	41.2	145	149	152	16.22	16.58	17.83	28	31	32.4	12	12	10	24	22	21	14	14	15
Male=2	11	36.8	41.2	44.3	152	155	156	15.93	17.15	18.2	18	14.5	16.5	29	29	25	41	35	36	24	15	22
Male=2	11	38.8	44.9	49.4	145	151	158	18.45	19.69	19.79	15.5	15.4	16.8	33	32	28	30	27	25	18	15	16
Male=2	11	40.9	43.9	48.8	143	150	156	20	19.51	20.05	19	21.3	24.5	15	14	12	32	28	25	10	12	15
Male=2	11	39.3	43.9	48.7	144	150	156	18.95	19.51	20.01	6.6	8.1	10.4	12	12	10	15	12	10	15	17	18
Male=2	11	40.2	46.8	49.5	144	151	158	19.39	20.53	19.83	17.3	16.5	19.4	30	28	32	38	32	30	22	25	29
Male=2	12	43.6	46.9	53.4	150	156	162	19.38	19.27	20.35	18.9	19.4	21.9	17	14	13	27	25	25	32	34	37
Male=2	12	36.1	42.3	45.9	153	160	168	15.42	16.52	16.26	12.2	13.1	16.9	18	15	15	18	17	16	11	15	22
Male=2	12	47.8	52.5	56.7	150	158	165	21.24	21.03	20.83	13.7	14	14.6	26	24	25	25	23	22	20	23	25
Male=2	12	41.1	48.2	56.7	151	153	159	18.03	20.59	22.43	13.7	12.8	14.6	32	30	25	26	20	18	25	19	27
Male=2	12	45.6	52.1	58.4	153	158	164	19.48	20.87	21.71	22.4	23.3	27.6	23	25	22	22	20	16	15	17	10
Male=2	12	40.1	46.5	54.3	152	155	161	17.36	19.35	20.95	16.7	18.2	19.9	12	10	5	10	8	8	21	25	20
Male=2	12	42.6	47.2	54.3	151	156	164	18.68	19.4	20.19	18.5	19.4	22.1	15	13	15	26	20	22	17	19	22
Male=2	12	54.5	60.6	68.8	150	156	162	24.22	24.9	26.22	17.3	18.6	20.4	14	13	13	17	14	12	20	22	26
Male=2	12	41.2	46.9	51.8	152	159	165	17.83	18.55	19.03	16.4	21.5	23.4	32	30	25	22	18	15	25	30	34
Male=2	12	45.9	49.5	55.8	149	156	163	20.67	20.34	21	20.2	19.5	24.3	18	16	16	18	16	16	24	30	35
Male=2	13	45.6	49.9	55.8	155	161	171	18.98	19.25	19.08	21.9	25.6	26.4	23	22	18	26	24	22	24	25	29
Male=2	13	43.3	45.6	49.5	156	163	169	17.79	17.16	17.33	10.5	14.1	14.4	22	17	15	20	20	17	25	25	30
Male=2	13	58.5	61.2	65.9	156	160	164	24.04	23.91	24.5	26.8	31	32.4	15	15	14	24	22	22	26	30	35
Male=2	13	42.6	49.5	52.8	157	161	169	17.28	19.1	18.49	25	28.4	29.4	23	22	18	26	23	20	24	25	29
Male=2	13	49	53	58.2	156	162	167	20.13	20.2	20.87	28.4	31.1	33.9	15	18	19	11	10	17	25	32	35
Male=2	13	49.6	55.7	63.4	153	159	166	21.19	22.03	23.01	18.9	19.2	21.9	17	14	13	27	25	20	32	34	37
Male=2	13	53.4	60.2	68.2	156	164	173	21.94	22.38	22.79	19.1	21.2	23.9	35	32	26	31	20	28	23	26	28
Male=2	13	51.2	60.4	63.1	159	164	169	20.25	22.46	22.09	26.5	29.7	29.2	15	15	13	14	20	19	28	32	35
Male=2	13	50.4	59.4	64.9	158	167	175	20.19	21.3	21.19	16.1	18.5	22.7	18	21	22	20	18	18	25	26	22
Male=2	13	52.1	57.2	63.4	157	164	169	21.14	21.27	22.2	28.4	26.2	30.1	20	20	17	25	23	22	25	27	32
Male=2	13	48.3	57.8	65.5	158	161	166	19.35	22.3	23.77	25.9	29.7	32.2	26	24	20	20	26	22	26	28	35
Male=2	13	58.4	66.8	72.4	155	162	168	24.31	25.45	25.65	24.4	23.9	26.2	15	18	19	18	15	15	25	32	35
Male=2	13	49.2	56.4	61.8	158	162	167	19.71	21.49	22.16	20.5	24.2	28.9	18	18	16	28	25	22	22	25	28
Male=2	13	50.5	56.1	62.7	154	159	164	21.29	22.19	23.31	26.5	28.9	30.1	20	18	18	18	16	16	25	29	33
Male=2	13	54.4	61.4	65.3	157	161	166	22.07	23.69	23.7	19.7	21.2	23.9	12	10	9	16	12	15	26	28	25
Male=2	13	49.1	53.1	59.4	158	161	164	19.67	20.49	22.09	18.2	22.8	25.8	12	8	8	10	9	9	22	26	30
Male=2	14	58.2	65.5	66.4	161	168	172	22.45	23.21	22.44	15.5	18.7	20.1	27	26	21	26	24	20	25	32	39
Male=2	14	53.9	58.9	66.1	165	170	175	19.8	20.38	21.58	18.5	19.2	22.6	18	16	16	15	15	13	25	28	35
Male=2	14	52.7	56.2	66.1	155	161	168	21.94	21.68	23.42	27.7	34.2	36.1	22	20	17	19	17	17	21	36	42
Male=2	14	56.6	62.2	60.5	160	166	172	22.11	22.57	20.45	18.5	17.5	22.1	15	13	15	26	20	22	20	21	18
Male=2	14	48.5	54.2	58.7	158	164	168	19.43	20.15	20.8	26.8	32.2	35.7	18	17	14	22	21	20	28	32	45
Male=2	14	62.4	68.5	74.2	167	173	178	22.37	22.89	23.42	20.1	22.7	26.9	14	14	10	12	8	8	22	20	25
Male=2	14	59.6	62.2	66.4	162	167	172	22.71	22.3	22.44	17.8	21.2	24.7	12	10	10	18	15	16	25	29	36
Male=2	14	57.3	63.2	66.2	161	166	171	22.11	22.94	22.64	18.8	23.4	26.9	24	22	24	22	20	21	32	30	41
Male=2	14	70.6	78.2	85.1	163	170	174	26.57	27.06	28.11	32.8	35.9	39.2	16	16	14	20	22	17	26	24	30
Male=2	14	62.3	68.4	74.3	166	172	176	22.61	23.12	23.99	27.4	30.4	33.1	22	20	19	28	24	20	32	39	42
Male=2	14	57.2	64.6	69.4	163	169	174	21.53	22.62	22.92	32.5	37.7	38.9	10	10	6	12	11	14	28	32	48
